# Supplementary material for: Preliminary Study of Resistance Mechanism of Botrytis cinerea to SYAUP-CN-26
Source: Molecules. 2022 Jan 29;27(3):936. doi: 10.3390/molecules27030936 (PMC8839620; doi:10.3390/molecules27030936)
Supplement: Supplementary file 1 [file molecules-27-00936-s001.zip]

Archive with 1 entries (1 files):
- molecules-1566840-supplementary.pdf
